# Supplementary material for: Infection and Coinfection of Porcine-Selected Viruses (PPV1 to PPV8, PCV2 to PCV4, and PRRSV) in Gilts and Their Associations with Reproductive Performance
Source: Vet Sci. 2024 Apr 24;11(5):185. doi: 10.3390/vetsci11050185 (PMC11125912; doi:10.3390/vetsci11050185)
Supplement: Supplementary file 1 [file vetsci-11-00185-s001.zip]

Archive with 1 entries (1 files):
- vetsci-2914885-supplementary.pdf
